# Supplementary material for: Uncovering Hierarchical Regulation among MYB-bHLH-WD40 Proteins and Manipulating Anthocyanin Pigmentation in Rice
Source: Int J Mol Sci. 2022 Jul 26;23(15):8203. doi: 10.3390/ijms23158203 (PMC9332703; doi:10.3390/ijms23158203)
Supplement: Supplementary file 1 [file ijms-23-08203-s001.zip]

Archive with 4 entries (3 files):
- ijms-1788798-supplementary/
- ijms-1788798-supplementary/ijms-1788798-supplementary.pdf
- ijms-1788798-supplementary/Table S1.xlsx
- ijms-1788798-supplementary/Table S2.xlsx
