# Supplementary material for: Uncovering Hierarchical Regulation among MYB-bHLH-WD40 Proteins and Manipulating Anthocyanin Pigmentation in Rice
Source: Int J Mol Sci. 2022 Jul 26;23(15):8203. doi: 10.3390/ijms23158203 (PMC9332703; doi:10.3390/ijms23158203)
Supplement: Supplementary file 1 [file ijms-23-08203-s001.zip › ijms-1788798-supplementary/Table S2.xlsx]

## Sheet: Sheet1
Table S2. Primers used in this study.
Purpose	Target gene or region	Primer name	Forward sequence (5’-3’)	Reverse sequence (5’-3’)
Fine mapping	S1	RM3820	TCTGCTAGCCTGCACACAGAAGG	GCACAGGAGACCAAAGAATCAGG
		MM2687	TCAAATGCATGCAAAAACAA	AAAAGGGCAGCTACGTCTGA
		Snp1	AATGAGATTGGGGGAGAGAT	TGAGAGAATAGCAAGGAG
		Snp2	TTTTCCCTTTGTTTTTCTCCGTCTA	GGCTCCTGAAGTGGTTCGTCCCT
		Snp4	ACCACCTCGTTACCTTACCCAA	GTAGGGCTTCTTCCTGAACTGG
Gene sequencing	C1	proC1-1	GAACTTATCAGCAAACTCAGG	GGTATATTGAAGGTCATAGAGT
		proC1-2	CAGAAGCCACAAGACATACCCCATT	ACACACCACCTTGTAGCCCCGT
		C1-1	CCATCCGTAGCAGCCAAGTCCC	TCATTGTCTGTTCGGCCCGGCA
		C1-2	TCATCGTCAGGCTCCACACCCT	TGTTCCCACAACCTCCATTTTACCG
		C1-3	CAGTTGCGGGTTTCCGTATAT	ACTCAGAGCAGCATACACCT
	S1	proS1-1	ACCACCTCGTTACCTTACCCAA	GTAGGGCTTCTTCCTGAACTGG
		proS1-2	GAGGAAGTAAGACGGACAT	ACCAAAAGAGGGCTGCTAC
		S1ex3	TGGACGGGTGACCAGTGCTAC	GGTCGAAAGGCGTAGGTCATG
		S1ex3-6	CGGCGAGGTAAAGACGAGGAA	AAGGTTAAACTGACGGTTATGGT
		S1ex7	TCTTCCTCGTATCTAAATCCT	ATGGCTCTTGATGTTACTTCCTG
		S1ex7-8	ACCCAAACTTGGTAAACCGAATC	ACCGTATGACATCCATCTCAGAGAC
		S1-cDNA	TCGCGAGTAAAGAAAAAACTATAGTC	ACCGTATGACATCCATCTC
	A1	proA1	CTACACTTCACGAACGACGCT	ATGAGCCGACGAAGCCCGAC
		proA1-in	GCCATAAAGTTGTTAGGTGA
		A1-1	ACTCCCCCTGTCCTGTACCAGC	CGTCGAGGTGGACGAACTGCAC
		A1-2	AAGTCATTGGCGGAGAAGGCCG	GGGAGCTCTCTAGGAGCACGTGTA
qRT-PCR	Os03g0234200	Ubiquitin1	AACCAGCTGAGGCCCAAGA	ACGATTGATTTAACCAGTCCATGA
	C1	qC1	GCGGGTTCTTCTTCCACGA	CGTCATCGCCGTCTCCTAAT
	S1	qS1	TCGACGGCGTTGCATACTCT	GCACGGCCACCACCTTCT
	A1	qA1	TGGAGCGACATCGACTTCTG	GCCTTCTCCGCCAATGACTT
	CHS(Os11g0530600)	qCHS	CGGACTACTACTTCAGGATCACCAA	TACCTCTTCCTGATCTGCGACTTG
	CHI(Os03g0819600)	qCHI	ATCCTCTTCACCCACTCCCCGC	AATCCAGCACCGCCTCGCAGA
	F3H(Os04g0662600)	qF3H	GAGTGGGGCATCTTCCAGGTG	ATCTCCCGCCAGTCTTTCAC
	F3'H(Os10g0320100)	qF3'H	AGCACGGCAACGACCTTCTAA	GTATCCGTCCCCGCAGTGAAT
	ANS(Os01g0372500)	qANS	CGCCTCTCCTGGGTCGTCTT	GCTGCGGCATTGTTGTCTTG
Transformation test	C1	C1-CPL	GAACTTATCAGCAAACTCAGG	ACTCAGAGCAGCATACACCT
		C1-OX	CCAGATCGCTCAGTCTCACA	CCCAACATTTGACCGTAAGT
		C1-RNAi	AGCACGCTCAGCCGCAAGA	TGTCACGCACACAAGTTCC
	S1	S1-OX	ATGGCATCTGCTCCTCCAG	TTACGGCGCCTTCCCCTG
	A1	A1-CPL	TGTCGTCTACACTTCACGAACGACGC	CCAAGGCATGGGATGAAATGATTCGG
Yeast two hybrid	C1	YC-1	ATGGGGAGGAGAGCTTGCT	TCACGCACACAAGTTCCAGG
		YC-2		TCAGATGTTAGGCCGGAGATAGT
		YC-3	ATGAACATCAAGCGCGGCAACAT
		YC-4		TCAGGTGCCGATCTTGCGGCTG
		YC-5	ATGCTCAGCCGCAAGATCGGCAC
	S1	YS-1	ATGGCATCTGCTCCTCCAG	TTACGGCGCCTTCCCCTGTC
		YS-2		TTACGGAAACTGAAGCTCCTTC
Promoter activity	A1	pA1	ACACTTCACGAACGACGC	TACTACGCCGCGGTGCTT
	CHS(Os11g0530600)	pCHS	AGTGATTTCATCCCCTCGTGT	CTCTCTCGACTAATTCACCAGG
	CHI(Os03g0819600)	pCHI	TTTCCACAAGCCTAACCTG	CGGGTGAGCAACTAACTATC
	F3H(Os04g0662600)	pF3H	GAAAAGTCGGACAGGCAGC	GCGATAGGCGTGGATGGAT
	F3'H(Os10g0320100)	pF3'H	GATGCTTTAGTTTAGGGGA	GAAATGCGGGTTTAGAGAG
	ANS(Os01g0372500)	pANS	CTCTGGCGGTTGGCACACGA	GTGATGGCGAGGCAGGCAGA
